# Supplementary material for: Synthesis and Anticancer Activity of Rhopaladins’ Analog RPDPD Against the HeLa Human Cervical Cancer Cell Line
Source: Front Chem. 2022 Jun 27;10:921276. doi: 10.3389/fchem.2022.921276 (PMC9277706; doi:10.3389/fchem.2022.921276)
Supplement: Supplementary file 4 [file Table1.xlsx]

## Sheet: Data Sheet 4
	Area	Mean	Min	Max	IntDen	RawIntDen
1	1792	185.513	8	255	332439	332439
2	1792	166.142	1	255	297727	297727
3	1792	186.967	1	255	335045	335045
4	1792	191.411	1	255	343008	343008
